# Supplementary material for: Selection and Application of ssDNA Aptamers for Fluorescence Biosensing Detection of Malachite Green
Source: Foods. 2022 Mar 10;11(6):801. doi: 10.3390/foods11060801 (PMC8953565; doi:10.3390/foods11060801)
Supplement: Supplementary file 1 [file foods-11-00801-s001.zip]

Archive with 1 entries (1 files):
- foods-1745531-supplementary.pdf
